# Supplementary material for: Targeting N-Glycan Cryptic Sugar Moieties for Broad-Spectrum Virus Neutralization: Progress in Identifying Conserved Molecular Targets in Viruses of Distinct Phylogenetic Origins
Source: Molecules. 2015 Mar 12;20(3):4610–22. doi: 10.3390/molecules20034610 (PMC4633014; doi:10.3390/molecules20034610)
Supplement: Supplementary file 1 [file molecules-20-04610-s001.zip]

Archive with 2 entries (2 files):
- Supplementary Table S1.pdf
- Supplementary Table S2.xlsx
