# Supplementary material for: Targeting N-Glycan Cryptic Sugar Moieties for Broad-Spectrum Virus Neutralization: Progress in Identifying Conserved Molecular Targets in Viruses of Distinct Phylogenetic Origins
Source: Molecules. 2015 Mar 12;20(3):4610–22. doi: 10.3390/molecules20034610 (PMC4633014; doi:10.3390/molecules20034610)
Supplement: Supplementary file 1 [file molecules-20-04610-s001.zip › Supplementary Table S2.xlsx]

## Sheet: Sheet1
Supplementary Table S2. Antigen preparations and microarray data for Figures 2 and 3.
ID#	Antigens (mg/ml)	*Antigen classes	Repeats	PHA-L Mean	PHA-L Std Dev	PHA-L Bg	PHA-L Bg Std Dev	PHA-L Ag/Bg	GNA Mean	GNA Std Dev	GNA_Bg	GNA Bg Std Dev	GNA Ag/Bg	2G12 Mean	2G12 Std Dev	2G12 Bg	2G12 Bg Std Dev	2G12 Ag/Bg
1	OR 0.5	I (*)	3	1688	13	1688	5	1	1513	7	1401	30	1.08	406	8	405	10	1
2	OR 0.1	I (*)	3	1665	29	1695	1	0.98	1511	21	1404	24	1.08	427	41	407	12	1.05
3	ASOR 0.5	I (*)	3	10556	718	1716	17	6.15	1801	110	1437	30	1.25	409	4	404	8	1.01
4	ASOR 0.1	I (*)	3	1918	18	1742	25	1.1	1550	16	1457	12	1.06	408	7	406	5	1.01
5	AGOR 0.5	I (*)	3	2476	62	1778	9	1.39	47082	1348	1548	21	30.41	431	9	408	4	1.06
6	AGOR 0.1	I (*)	3	1864	50	1800	16	1.04	5528	374	1569	3	3.52	414	3	415	1	1
7	KLH-SH 0.5	I	3	1777	10	1793	15	0.99	1730	26	1567	14	1.1	423	9	410	5	1.03
8	KLH-SH 0.1	I	3	1807	17	1815	9	1	1678	58	1544	21	1.09	410	1	409	5	1
9	Man9-KLH 0.5	I (*)	3	2408	140	1854	18	1.3	10055	600	1488	38	6.76	2043	189	410	2	4.98
10	Man9-KLH 0.1	I (*)	3	1948	25	1883	38	1.03	3083	78	1491	60	2.07	668	6	409	6	1.63
11	(M9)4-KLH 0.5	I (*)	3	3445	606	2003	50	1.72	10495	694	1581	73	6.64	5792	195	416	6	13.94
12	(M9)4-KLH 0.1	I (*)	3	1877	34	1894	48	0.99	2646	128	1670	59	1.58	518	5	408	6	1.27
13	E. coli. K1 0.5	I	3	1827	5	1858	7	0.98	1747	13	1602	11	1.09	407	4	402	8	1.01
14	E. coli. K1 0.1	I	3	2066	322	1837	17	1.12	1823	67	1672	74	1.09	400	2	402	2	1
15	Man5_6-RB 0.5	I (*)	3	2696	224	1838	88	1.47	8282	322	1712	46	4.84	421	12	399	4	1.06
16	Man5_6-RB 0.1	I (*)	3	1794	7	1794	10	1	2275	30	1603	38	1.42	407	14	396	4	1.03
17	P-Man 0.5	I	3	2565	153	1893	24	1.35	57780	1019	1598	64	36.15	414	18	401	12	1.03
18	P-Man 0.1	I	3	2485	108	1875	15	1.33	31144	823	1662	44	18.74	408	8	400	2	1.02
19	B1299S 0.5	I	3	1830	18	2157	244	0.85	1934	87	1756	40	1.1	402	5	402	4	1
20	B1299S 0.1	I	3	1873	35	1899	5	0.99	1959	40	1782	8	1.1	403	1	403	3	1
21	B1355S 0.5	I	3	2006	9	1868	11	1.07	1959	87	1685	62	1.16	408	3	402	7	1.01
22	B1355S 0.1	I	3	1881	22	1880	9	1	1839	58	1689	59	1.09	402	3	402	5	1
23	Levan 0.5	I	3	1788	26	1801	23	0.99	2006	113	1833	156	1.09	420	16	441	39	0.95
24	Levan 0.1	I	3	1764	12	1784	16	0.99	1757	79	1689	88	1.04	426	22	471	76	0.9
25	N279 0.5	I	3	1849	51	1770	27	1.04	1828	70	1619	59	1.13	403	5	394	7	1.02
26	N279 0.1	I	3	1780	14	1799	19	0.99	1825	79	1699	63	1.07	396	10	397	6	1
27	Bacto-Agar 0.5	I	3	1929	19	1793	5	1.08	2658	117	1577	15	1.69	410	11	403	2	1.02
28	E. coli. 5014 0.5	I	3	1777	15	1808	6	0.98	1601	16	1527	23	1.05	395	7	395	0	1
29	E. coli. 5014 0.1	I	3	1777	15	1792	15	0.99	1626	23	1526	16	1.07	393	5	398	2	0.99
30	E. coli. 2630 0.5	I	3	1790	11	1799	13	0.99	1833	208	1530	17	1.2	400	5	404	8	0.99
31	E. coli. 2630 0.1	I	3	1851	60	1829	27	1.01	1626	56	1523	30	1.07	394	6	396	9	0.99
32	E. coli. K100 0.5	I	3	1870	28	1739	7	1.08	2045	75	1462	20	1.4	420	2	414	5	1.01
33	E. coli. K100 0.1	I	3	1751	8	1756	21	1	1618	19	1480	17	1.09	415	6	417	2	0.99
34	E. coli. K92 0.5	I	3	1710	10	1717	28	1	1530	24	1410	8	1.09	402	6	397	4	1.01
35	E. coli. K92 0.1	I	3	1700	8	1709	10	0.99	1512	24	1420	17	1.06	401	6	401	5	1
36	S. dysenterine I 0.5	I	3	1809	9	2011	45	0.9	1565	10	1513	5	1.03	412	16	414	18	1
37	S. dysenterine I 0.1	I	3	1841	24	1857	23	0.99	1726	52	1552	44	1.11	399	11	411	9	0.97
38	S. typhi LPS 0.5	I	3	1835	9	1870	29	0.98	1575	36	1479	24	1.07	394	4	395	6	1
39	S. typhi LPS 0.1	I	3	1806	7	1812	2	1	1635	36	1478	17	1.11	401	3	396	3	1.01
40	Sulfatide 2.0	II (*)	3	2205	32	1724	46	1.28	2456	127	1485	12	1.65	420	7	414	9	1.02
41	Sulfatide 0.4	II (*)	3	1758	16	1761	17	1	1637	19	1485	16	1.1	415	11	410	7	1.01
42	Ganglioside 2.0	II (*)	3	1640	30	1692	2	0.97	1528	28	1434	17	1.07	435	25	417	8	1.04
43	Ganglioside 0.4	II (*)	3	1683	63	1686	24	1	1540	26	1449	12	1.06	421	6	420	13	1
44	Ceremide 2.0	II (*)	3	1728	11	1763	10	0.98	1559	8	1464	9	1.06	408	4	409	3	1
45	Ceremide 0.4	II (*)	3	1818	133	1764	23	1.03	1547	20	1453	10	1.06	406	5	405	2	1
46	DIMPS 2.0	II	3	1980	63	1736	9	1.14	1695	27	1472	11	1.15	409	9	405	11	1.01
47	DIMPS 0.4	II	3	1746	45	1742	22	1	1615	6	1511	17	1.07	401	7	404	9	0.99
48	GM1/PTC_0.02/2.0	II (*)	3	1707	48	1726	47	0.99	1569	5	1455	18	1.08	397	6	396	2	1
49	GM1/PTC_0.02/2.0 1:5	II (*)	3	1772	42	1752	34	1.01	1710	69	1561	54	1.1	391	3	394	3	0.99
50	GM1/PTC_0.2/2.0	II (*)	3	1746	39	1778	20	0.98	1664	41	1549	35	1.07	384	4	387	3	0.99
51	GM1/PTC_0.2/2.0 1:5	II (*)	3	1767	19	1749	6	1.01	1677	25	1570	13	1.07	391	6	387	9	1.01
52	Ganglioside/PTC_0.2/2.0	II (*)	3	1707	20	1726	18	0.99	1820	52	1669	40	1.09	391	6	393	4	1
53	Ganglioside/PTC_0.2/2.0 1:5	II (*)	3	1709	18	1699	15	1.01	1818	25	1674	34	1.09	396	2	391	2	1.01
54	Erythrosphingosine/PTC_0.2/2.0	II	3	1761	29	1773	20	0.99	1861	54	1724	38	1.08	386	4	384	2	1.01
55	Erythrosphingosine/PTC_0.2/2.0 1:5	II	3	1724	15	1739	19	0.99	1803	45	1675	25	1.08	390	4	391	2	1
56	Phytosphingosine/PTC_0.2/2.0	II	3	1743	33	1948	190	0.89	1852	81	1727	34	1.07	387	6	393	4	0.99
57	Phytosphingosine/PTC_0.2/2.0 1:5	II	3	1825	18	1876	35	0.97	1980	20	1718	25	1.15	395	5	396	4	1
58	Glucocerebroside/PTC_0.2/2.0	II (*)	3	1809	73	1783	30	1.01	2060	140	1757	18	1.17	397	3	395	5	1
59	Glucocerebroside/PTC_0.2/2.0 1:5	II (*)	3	1751	30	1762	33	0.99	1825	3	1709	13	1.07	391	2	396	9	0.99
60	Sulfatide/PTC_0.2/2.0	II (*)	3	1787	20	1745	9	1.02	2140	76	1730	36	1.24	399	6	401	4	1
61	Sulfatide/PTC_0.2/2.0 1:5	II (*)	3	1711	9	1729	7	0.99	1814	61	1717	35	1.06	406	4	408	4	1
62	Ceremide/PTC_0.2/2.0	II (*)	3	1746	25	1760	32	0.99	1592	49	1488	38	1.07	417	7	416	6	1
63	Ceremide/PTC_0.2/2.0 1:5	II (*)	3	1726	8	1759	23	0.98	1594	28	1480	15	1.08	413	9	411	9	1
64	Cerebroside/PTC_0.2/2.0	II (*)	3	1700	36	1718	25	0.99	1557	11	1454	2	1.07	411	8	408	8	1.01
65	Cerebroside/PTC_0.2/2.0 1:5	II (*)	3	1659	14	1697	16	0.98	1605	142	1467	44	1.09	403	9	405	7	1
66	DMPS/PTC_0.2/2.0	II	3	1646	45	1679	51	0.98	1653	76	1525	51	1.08	404	6	401	4	1.01
67	DMPS/PTC_0.2/2.0 1:5	II	3	1731	73	1759	38	0.98	1613	77	1493	20	1.08	399	3	401	7	0.99
68	Cardiolipin/PTC-0.4/2.0_D1	II (*)	3	1731	56	1695	48	1.02	1838	102	1540	68	1.19	405	9	398	5	1.02
69	Cardiolipin/PTC-0.4/2.0_D1 1:5	II (*)	3	1717	34	1714	12	1	1586	20	1454	23	1.09	398	3	398	6	1
70	Cardiolipin/PTC-0.1/2.0 D1	II (*)	3	1755	26	1752	16	1	1727	19	1535	18	1.13	414	9	406	6	1.02
71	Cardiolipin/PTC-0.1/2.0 D1 1:5	II (*)	3	1704	61	1727	43	0.99	1673	58	1552	44	1.08	403	13	405	5	0.99
72	Cardiolipin/PTC-0.4/2.0 4M	II (*)	3	1821	52	1773	32	1.03	1988	61	1644	31	1.21	471	42	461	36	1.02
73	Cardiolipin/PTC-0.4/2.0 4M 1:5	II (*)	3	1844	117	1745	8	1.06	1737	26	1602	11	1.08	406	5	409	12	0.99
74	Cardiolipin/PTC-0.1/2.0 4M	II (*)	3	1687	13	1891	276	0.89	1776	150	1632	59	1.09	405	5	402	11	1.01
75	Cardiolipin/PTC-0.1/2.0 4M 1:5	II (*)	3	1816	142	2018	268	0.9	1762	107	1642	88	1.07	444	26	451	38	0.99
76	Cardiolipin/PTC_0.02/2.0 4M	II (*)	3	1698	21	1738	5	0.98	1671	9	1556	8	1.07	390	3	390	5	1
77	Cardiolipin/PTC_0.02/2.0 4M 1:5	II (*)	3	1676	23	1726	19	0.97	1715	30	1585	14	1.08	393	1	390	2	1.01
Table S2. Cont.
ID#	Antigens (mg/ml)	*Antigen classes	Repeats	PHA-L Mean	PHA-L Std Dev	PHA-L Bg	PHA-L Bg Std Dev	PHA-L Ag/Bg	GNA Mean	GNA Std Dev	GNA_Bg	GNA Bg Std Dev	GNA Ag/Bg	2G12 Mean	2G12 Std Dev	2G12 Bg	2G12 Bg Std Dev	2G12 Ag/Bg
78	aGal-T2/PTC_0.04/2.0	II	3	1781	13	1757	5	1.01	1864	60	1740	70	1.07	404	26	397	7	1.02
79	aGal-T2/PTC_0.04/2.0 1:5	II	3	1755	69	1722	7	1.02	1904	34	1718	77	1.11	396	3	394	3	1.01
80	Lactosamine/PTC_0.04/2.0	II (*)	3	1706	39	1868	95	0.91	1989	136	1690	12	1.18	398	6	405	4	0.98
81	Lactosamine/PTC_0.04/2.0 1:5	II (*)	3	1902	139	1773	27	1.07	1960	62	1724	16	1.14	407	7	406	11	1
82	aGal-T3/PTC_0.04/2.0	II	3	1695	18	1704	6	0.99	1742	101	1663	61	1.05	394	3	394	4	1
83	aGal-T3/PTC_0.04/2.0 1:5	II	3	1685	7	1711	4	0.99	1780	50	1660	30	1.07	412	7	401	2	1.03
84	PTC_D1 2.0	II (*)	3	1735	32	1774	27	0.98	1773	104	1513	20	1.17	399	8	399	5	1
85	PTC_D1 2.0 1:5	II (*)	3	1723	60	1757	41	0.98	1665	74	1571	66	1.06	400	6	397	10	1.01
86	PTC_4M 2.0	II (*)	3	1665	55	1672	20	1	1649	49	1530	43	1.08	405	5	404	9	1
87	PTC_4M 2.0 1:5	II (*)	3	1698	14	1717	16	0.99	1652	73	1516	40	1.09	403	12	400	13	1.01
88	PTC_12M 2.0	II (*)	3	1713	16	1735	3	0.99	1680	38	1593	11	1.05	389	5	392	9	0.99
89	PTC_12M 2.0 1:5	II (*)	3	1679	7	1720	13	0.98	1817	25	1711	28	1.06	394	5	395	1	1
90	PTC_14M 2.0	II (*)	3	1732	25	1754	22	0.99	1643	109	1478	23	1.11	397	9	395	10	1.01
91	PTC_14M 2.0 1:5	II (*)	3	1744	42	1774	38	0.98	1660	39	1520	33	1.09	391	4	386	8	1.01
92	PLP139-150 1.0	III (*)	3	1789	1	1782	15	1	1685	21	1537	9	1.1	397	7	398	10	1
93	PLP139-150 1.0 1:5	III (*)	3	1821	33	1846	29	0.99	1649	12	1508	16	1.09	399	9	397	7	1.01
94	MBP1-11 1.0	III (*)	3	1741	12	1716	8	1.01	1593	17	1517	23	1.05	418	6	413	3	1.01
95	MBP1-11 1.0 1:3	III (*)	3	1752	5	1744	4	1	1640	28	1509	19	1.09	406	4	408	10	1
96	mMBP 0.5	III (*)	3	2209	55	1853	9	1.19	2006	55	1523	38	1.32	874	7	390	5	2.24
97	mMBP 0.5 1:3	III (*)	3	2047	27	1859	9	1.1	1990	164	1574	39	1.26	600	14	400	4	1.5
98	mMBP 0.5 1:9	III (*)	3	1979	55	1819	23	1.09	1790	93	1542	21	1.16	416	5	403	5	1.03
99	hMBP 0.5	III (*)	3	1920	21	1826	9	1.05	1634	21	1465	9	1.12	394	3	395	4	1
100	hMBP 0.5 1:3	III (*)	3	1905	37	1875	14	1.02	1628	27	1497	24	1.09	391	3	387	4	1.01
101	hMBP 0.5 1:9	III (*)	3	1980	105	1982	23	1	1845	109	1540	6	1.2	384	4	384	2	1
102	hMBP 0.5 1:27	III (*)	3	1905	30	1966	83	0.97	1809	53	1564	18	1.16	387	5	382	2	1.01
103	M0G 1.0	III (*)	3	1846	9	1825	11	1.01	1739	114	1505	36	1.16	397	1	399	5	0.99
104	M0G 1.0 1:5	III (*)	3	1836	18	1825	28	1.01	1837	208	1497	25	1.23	404	8	403	8	1
105	Saline		12	1700	26	1713	21	0.99	1649	44	1541	49	1.07	410	13	411	12	1
	*Antigen classification:	I. Carbohydrate antigens, including polysaccharides, glycoproteins, lipopolysaccharides, and synthetic glycoconjugates;
		II. Lipid antigens, including lipids, glycolipids, and liposomes; III. Protein antigens, including proteins and peptides.											(*) Auto-antigen.
